# Supplementary material for: Lectin-Based Study Reveals the Presence of Disease-Relevant Glycoepitopes in Bladder Cancer Cells and Ectosomes
Source: Int J Mol Sci. 2022 Nov 19;23(22):14368. doi: 10.3390/ijms232214368 (PMC9699364; doi:10.3390/ijms232214368)
Supplement: Supplementary file 1 [file ijms-23-14368-s001.zip]

Archive with 1 entries (1 files):
- ijms-2028803-supplementary.pdf
